# Supplementary material for: Bioinspired morphing wings for extended flight envelope and roll control of small drones
Source: Interface Focus. 2017 Feb 6;7(1):20160092. doi: 10.1098/rsfs.2016.0092 (PMC5206609; doi:10.1098/rsfs.2016.0092)
Supplement: ESM_3_Data_supporting_the_manuscript.m [file rsfs20160092supp2.m]

%% Figure 4b, aerodynamic polar curves of 2d airfoils

%CLARK Y polar curve at Re=70000
%Cd (drag coefficient), Cl(lift coefficient)
%CFD
CLY_Re70k(1,:)=[    0.0259    0.0500];
CLY_Re70k(2,:)=[    0.0255    0.1000];
CLY_Re70k(3,:)=[    0.0254    0.1500];
CLY_Re70k(4,:)=[    0.0256    0.2000];
CLY_Re70k(5,:)=[    0.0259    0.2500];
CLY_Re70k(6,:)=[    0.0264    0.3000];
CLY_Re70k(7,:)=[    0.0268    0.3500];
CLY_Re70k(8,:)=[    0.0270    0.4000];
CLY_Re70k(9,:)=[    0.0271    0.4500];
CLY_Re70k(10,:)=[    0.0269    0.5000];
CLY_Re70k(11,:)=[    0.0265    0.5500];
CLY_Re70k(12,:)=[    0.0260    0.6000];
CLY_Re70k(13,:)=[    0.0254    0.6500];
CLY_Re70k(14,:)=[    0.0249    0.7000];
CLY_Re70k(15,:)=[    0.0245    0.7500];
CLY_Re70k(16,:)=[    0.0243    0.8000];
CLY_Re70k(17,:)=[    0.0243    0.8500];
CLY_Re70k(18,:)=[    0.0246    0.9000];
CLY_Re70k(19,:)=[    0.0251    0.9500];
CLY_Re70k(20,:)=[    0.0257    1.0000];
CLY_Re70k(21,:)=[    0.0264    1.0500];
CLY_Re70k(22,:)=[    0.0270    1.1000];
CLY_Re70k(23,:)=[    0.0278    1.1500];
CLY_Re70k(24,:)=[    0.0289    1.2000];
CLY_Re70k(25,:)=[    0.0307    1.2500];
CLY_Re70k(26,:)=[    0.0342    1.3000];

%BIA1 polar curve at Re=70000
%Cd (drag coefficient), Cl(lift coefficient)     
%CFD
BIA1_Re70(1,:)=[    0.1200    0.0320];
BIA1_Re70(2,:)=[    0.0500    0.0400];    
BIA1_Re70(3,:)=[    0.2000    0.0275];
BIA1_Re70(4,:)=[    0.2500    0.0255];
BIA1_Re70(5,:)=[    0.3000    0.0242];
BIA1_Re70(6,:)=[    0.3500    0.0233];
BIA1_Re70(7,:)=[    0.4000    0.0226];
BIA1_Re70(8,:)=[    0.5000    0.0229];
BIA1_Re70(9,:)=[    0.6000    0.0216];
BIA1_Re70(10,:)=[    0.6500    0.0216];
BIA1_Re70(11,:)=[    0.7000    0.0212];
BIA1_Re70(12,:)=[    0.7500    0.0213];
BIA1_Re70(13,:)=[    0.8000    0.0223];
BIA1_Re70(14,:)=[    0.8500    0.0241];
BIA1_Re70(15,:)=[    0.9000    0.0263];
BIA1_Re70(16,:)=[    0.9500    0.0296];
BIA1_Re70(17,:)=[   1.0000    0.0333];

%Flat plate polar curve at Re=70000
%Cd (drag coefficient), Cl(lift coefficient)       
%CFD
Flat_plate_Re70(1,:)=[    0.0110         0];
Flat_plate_Re70(2,:)=[    0.0106    0.0500];
Flat_plate_Re70(3,:)=[    0.0112    0.1000];
Flat_plate_Re70(4,:)=[    0.0130    0.1500];
Flat_plate_Re70(5,:)=[    0.0159    0.2000];
Flat_plate_Re70(6,:)=[    0.0198    0.2500];
Flat_plate_Re70(7,:)=[    0.0249    0.3000];
Flat_plate_Re70(8,:)=[    0.0311    0.3500];
Flat_plate_Re70(9,:)=[    0.0383    0.4000];
Flat_plate_Re70(10,:)=[    0.0467    0.4500];
Flat_plate_Re70(11,:)=[    0.0562    0.5000];
Flat_plate_Re70(12,:)=[    0.0667    0.5500];
Flat_plate_Re70(13,:)=[    0.0784    0.6000];
Flat_plate_Re70(14,:)=[    0.0912    0.6500];
Flat_plate_Re70(15,:)=[    0.1051    0.7000];
Flat_plate_Re70(16,:)=[    0.1200    0.7500];
Flat_plate_Re70(17,:)=[    0.1361    0.8000];

%% Figure 5a, CFD, aerodynamic polar curves morphing wing CFD, Re 70k 

% Fully open wing [angle of attack(deg), Lift coefficient CL, Drag coefficient CD, Parassitic drag CD_par (friction+pressure), Induced Drag CD_ind] 
%CFD
Wmorph_open_70k(1,:)=[   10.6000    1.0420    0.1427    0.0787    0.0641];
Wmorph_open_70k(2,:)=[    9.7300    0.9800    0.1275    0.0707    0.0568];
Wmorph_open_70k(3,:)=[    9.3280    0.9520    0.1207    0.0673    0.0535];
Wmorph_open_70k(4,:)=[    8.2200    0.8740    0.1037    0.0587    0.0450];
Wmorph_open_70k(5,:)=[    7.2500    0.8000    0.0904    0.0523    0.0381];
Wmorph_open_70k(6,:)=[    6.1400    0.7230    0.0770    0.0461    0.0309];
Wmorph_open_70k(7,:)=[    4.7800    0.6240    0.0628    0.0399    0.0229];
Wmorph_open_70k(8,:)=[    3.3700    0.5200    0.0505    0.0345    0.0159];
Wmorph_open_70k(9,:)=[    2.0600    0.4230    0.0408    0.0303    0.0105];
Wmorph_open_70k(10,:)=[    0.4860    0.3060    0.0319    0.0264    0.0055];
Wmorph_open_70k(11,:)=[   -0.5980    0.2240    0.0278    0.0248    0.0030];
Wmorph_open_70k(12,:)=[   -1.5600    0.1520    0.0259    0.0246    0.0014];
Wmorph_open_70k(13,:)=[   -2.1270    0.1100    0.0258    0.0251    0.0007];
Wmorph_open_70k(14,:)=[   -2.6500    0.0700    0.0265    0.0262    0.0003];
Wmorph_open_70k(15,:)=[   -2.9420    0.0489    0.0271    0.0270    0.0001];

% Fully clsoed wing [Lift coefficient CL, Drag coefficient CD, Parassitic drag CD_par (friction+pressure), Induced Drag CD_ind]
%CFD
Wmorph_closed_70k(1,:)=[   0.7362    0.1205    0.0173    0.1031];
Wmorph_closed_70k(1,:)=[   0.6942    0.1086    0.0168    0.0918];
Wmorph_closed_70k(1,:)=[   0.6081    0.0868    0.0162    0.0706];
Wmorph_closed_70k(1,:)=[   0.5258    0.0691    0.0160    0.0531];
Wmorph_closed_70k(1,:)=[   0.4537    0.0556    0.0164    0.0393];
Wmorph_closed_70k(1,:)=[   0.3753    0.0440    0.0171    0.0269];
Wmorph_closed_70k(1,:)=[   0.3016    0.0351    0.0176    0.0175];
Wmorph_closed_70k(1,:)=[   0.2409    0.0288    0.0178    0.0109];
Wmorph_closed_70k(1,:)=[   0.1703    0.0232    0.0178    0.0054];
Wmorph_closed_70k(1,:)=[   0.0962    0.0198    0.0182    0.0016];


%% Figure 5b, Figure 11, Wind tunnel tests: aerodynamic polar curves morphing wing CFD, Re 70k,121k,175k 

% Re 70k
% Fully open wing [angle of attack(rad), Drag coefficient CD, Lift coefficient CL, Standard deviation on CD, Standard deviation on CL] 
%Wind tunnel tests
Morphing_fully_open_Re70k(1,:)=[   -0.1047    0.0465   -0.1620    0.0016    0.0074];
Morphing_fully_open_Re70k(2,:)=[   -0.0873    0.0437   -0.0888    0.0021    0.0091];
Morphing_fully_open_Re70k(3,:)=[   -0.0698    0.0393   -0.0186    0.0023    0.0078];
Morphing_fully_open_Re70k(4,:)=[   -0.0524    0.0351    0.0239    0.0029    0.0091];
Morphing_fully_open_Re70k(5,:)=[   -0.0349    0.0335    0.1003    0.0023    0.0074];
Morphing_fully_open_Re70k(6,:)=[   -0.0175    0.0361    0.1759    0.0021    0.0063];
Morphing_fully_open_Re70k(7,:)=[         0    0.0330    0.2724    0.0029    0.0069];
Morphing_fully_open_Re70k(8,:)=[    0.0175    0.0345    0.3290    0.0033    0.0061];
Morphing_fully_open_Re70k(9,:)=[    0.0349    0.0384    0.3943    0.0017    0.0065];
Morphing_fully_open_Re70k(10,:)=[    0.0524    0.0417    0.4680    0.0029    0.0061];
Morphing_fully_open_Re70k(11,:)=[    0.0698    0.0437    0.5385    0.0035    0.0088];
Morphing_fully_open_Re70k(12,:)=[    0.0873    0.0520    0.6400    0.0025    0.0065];
Morphing_fully_open_Re70k(13,:)=[    0.1047    0.0598    0.7201    0.0025    0.0067];
Morphing_fully_open_Re70k(14,:)=[    0.1222    0.0683    0.7730    0.0029    0.0067];
Morphing_fully_open_Re70k(15,:)=[    0.1396    0.0818    0.8441    0.0045    0.0103];
Morphing_fully_open_Re70k(16,:)=[    0.1571    0.0911    0.9030    0.0060    0.0126];
Morphing_fully_open_Re70k(17,:)=[    0.1745    0.1132    0.9614    0.0099    0.0194];
Morphing_fully_open_Re70k(18,:)=[    0.1920    0.1394    0.9766    0.0196    0.0408];
Morphing_fully_open_Re70k(19,:)=[    0.2094    0.1545    0.9981    0.0257    0.0437];
Morphing_fully_open_Re70k(20,:)=[   0.2269    0.1773    1.0073    0.0294    0.0540];
% Re 70k
% Fully closed wing [angle of attack(rad), Drag coefficient CD, Lift coefficient CL, Standard deviation on CD, Standard deviation on CL]
%Wind tunnel tests
Morphing_fully_closed_Re70k(1,:)=[  -0.1047    0.0233   -0.0478    0.0019    0.0055];
Morphing_fully_closed_Re70k(2,:)=[   -0.0873    0.0216   -0.0040    0.0017    0.0044];
Morphing_fully_closed_Re70k(3,:)=[   -0.0698    0.0181    0.0431    0.0023    0.0052];
Morphing_fully_closed_Re70k(4,:)=[   -0.0524    0.0184    0.0778    0.0023    0.0057];
Morphing_fully_closed_Re70k(5,:)=[   -0.0349    0.0203    0.1178    0.0023    0.0055];
Morphing_fully_closed_Re70k(6,:)=[   -0.0175    0.0223    0.1636    0.0029    0.0067];
Morphing_fully_closed_Re70k(7,:)=[         0    0.0202    0.1876    0.0033    0.0053];
Morphing_fully_closed_Re70k(8,:)=[    0.0175    0.0239    0.2282    0.0021    0.0063];
Morphing_fully_closed_Re70k(9,:)=[    0.0349    0.0257    0.2696    0.0021    0.0059];
Morphing_fully_closed_Re70k(10,:)=[    0.0698    0.0310    0.3450    0.0013    0.0048];
Morphing_fully_closed_Re70k(11,:)=[    0.1047    0.0417    0.4305    0.0023    0.0055];
Morphing_fully_closed_Re70k(12,:)=[    0.1396    0.0591    0.5236    0.0019    0.0050];
Morphing_fully_closed_Re70k(13,:)=[    0.1745    0.0720    0.6041    0.0012    0.0052];
Morphing_fully_closed_Re70k(14,:)=[    0.2094    0.0940    0.6768    0.0033    0.0057];
Morphing_fully_closed_Re70k(15,:)=[    0.2444    0.1145    0.7549    0.0019    0.0052];
Morphing_fully_closed_Re70k(16,:)=[    0.2793    0.1402    0.7660    0.0062    0.0166];
Morphing_fully_closed_Re70k(17,:)=[    0.2967    0.1814    0.6434    0.0329    0.0701];


% Re 121k
% Fully open wing [angle of attack(rad), Drag coefficient CD, Lift coefficient CL, Standard deviation on CD, Standard deviation on CL] 
%Wind tunnel tests
Morphing_fully_open_Re121k(1,:)=[    -0.1047    0.0510   -0.1534    0.0011    0.0067];
Morphing_fully_open_Re121k(2,:)=[   -0.0873    0.0453   -0.0823    0.0020    0.0095];
Morphing_fully_open_Re121k(3,:)=[   -0.0698    0.0381   -0.0038    0.0017    0.0078];
Morphing_fully_open_Re121k(4,:)=[   -0.0524    0.0338    0.0417    0.0024    0.0088];
Morphing_fully_open_Re121k(5,:)=[   -0.0349    0.0334    0.1124    0.0016    0.0099];
Morphing_fully_open_Re121k(6,:)=[   -0.0175    0.0318    0.1923    0.0018    0.0089];
Morphing_fully_open_Re121k(7,:)=[         0    0.0330    0.3006    0.0018    0.0093];
Morphing_fully_open_Re121k(8,:)=[    0.0175    0.0331    0.3687    0.0015    0.0101];
Morphing_fully_open_Re121k(9,:)=[    0.0349    0.0380    0.4467    0.0022    0.0101];
Morphing_fully_open_Re121k(10,:)=[    0.0524    0.0435    0.5285    0.0020    0.0106];
Morphing_fully_open_Re121k(11,:)=[    0.0698    0.0466    0.6086    0.0022    0.0104];
Morphing_fully_open_Re121k(12,:)=[    0.0873    0.0530    0.7153    0.0018    0.0066];
Morphing_fully_open_Re121k(13,:)=[    0.1047    0.0601    0.7805    0.0017    0.0080];
Morphing_fully_open_Re121k(14,:)=[    0.1222    0.0668    0.8435    0.0022    0.0091];
Morphing_fully_open_Re121k(15,:)=[    0.1396    0.0807    0.9325    0.0026    0.0084];
Morphing_fully_open_Re121k(16,:)=[    0.1571    0.0881    0.9645    0.0031    0.0081];
Morphing_fully_open_Re121k(17,:)=[    0.1745    0.0999    1.0023    0.0044    0.0130];
Morphing_fully_open_Re121k(18,:)=[    0.1920    0.1195    1.0118    0.0084    0.0173];
Morphing_fully_open_Re121k(19,:)=[    0.2094    0.1401    1.0367    0.0115    0.0211];
Morphing_fully_open_Re121k(20,:)=[    0.2269    0.1596    1.0466    0.0134    0.0273];
Morphing_fully_open_Re121k(21,:)=[   0.2444    0.1860    0.9658    0.0226    0.0565];

% Re 121k
% Fully closed wing [angle of attack(rad), Drag coefficient CD, Lift coefficient CL, Standard deviation on CD, Standard deviation on CL] 
%Wind tunnel tests
Morphing_fully_closed_Re121k(1,:)=[   -0.1047    0.0410   -0.0609    0.0009    0.0078];
Morphing_fully_closed_Re121k(2,:)=[   -0.0873    0.0193   -0.0062    0.0007    0.0064];
Morphing_fully_closed_Re121k(3,:)=[   -0.0698    0.0180    0.0414    0.0011    0.0064];
Morphing_fully_closed_Re121k(4,:)=[   -0.0524    0.0176    0.0825    0.0012    0.0069];
Morphing_fully_closed_Re121k(5,:)=[   -0.0349    0.0163    0.1267    0.0014    0.0076];
Morphing_fully_closed_Re121k(6,:)=[   -0.0175    0.0224    0.1744    0.0007    0.0060];
Morphing_fully_closed_Re121k(7,:)=[         0    0.0214    0.2066    0.0012    0.0069];
Morphing_fully_closed_Re121k(8,:)=[    0.0175    0.0231    0.2489    0.0008    0.0064];
Morphing_fully_closed_Re121k(9,:)=[    0.0349    0.0263    0.2838    0.0011    0.0069];
Morphing_fully_closed_Re121k(10,:)=[    0.0698    0.0350    0.3796    0.0018    0.0067];
Morphing_fully_closed_Re121k(11,:)=[    0.1047    0.0463    0.4700    0.0012    0.0062];
Morphing_fully_closed_Re121k(12,:)=[    0.1396    0.0621    0.5631    0.0011    0.0058];
Morphing_fully_closed_Re121k(13,:)=[    0.1745    0.0760    0.6444    0.0015    0.0062];
Morphing_fully_closed_Re121k(14,:)=[    0.2094    0.0957    0.7125    0.0020    0.0061];
Morphing_fully_closed_Re121k(15,:)=[    0.2444    0.1226    0.7533    0.0091    0.0193];
Morphing_fully_closed_Re121k(16,:)=[    0.2793    0.1599    0.6870    0.0323    0.0714];
Morphing_fully_closed_Re121k(17,:)=[    0.2967    0.1758    0.6988    0.0287    0.0653];

% Re 175k
% Fully open wing [angle of attack(rad), Drag coefficient CD, Lift coefficient CL, Standard deviation on CD, Standard deviation on CL] 
%Wind tunnel tests
Morphing_fully_open_Re175k(1,:)=[   -0.1047    0.0615   -0.2317    0.0002    0.0012];
Morphing_fully_open_Re175k(2,:)=[   -0.0873    0.0463   -0.1107    0.0003    0.0013];
Morphing_fully_open_Re175k(3,:)=[   -0.0698    0.0355   -0.0039    0.0003    0.0014];
Morphing_fully_open_Re175k(4,:)=[  -0.0524    0.0328    0.0356    0.0003    0.0017];
Morphing_fully_open_Re175k(5,:)=[   -0.0349    0.0294    0.1169    0.0003    0.0015];
Morphing_fully_open_Re175k(6,:)=[   -0.0175    0.0301    0.2182    0.0003    0.0015];
Morphing_fully_open_Re175k(7,:)=[         0    0.0310    0.3429    0.0003    0.0017];
Morphing_fully_open_Re175k(8,:)=[    0.0175    0.0346    0.4390    0.0003    0.0014];
Morphing_fully_open_Re175k(9,:)=[    0.0349    0.0408    0.5293    0.0003    0.0014];
Morphing_fully_open_Re175k(10,:)=[    0.0524    0.0460    0.6126    0.0003    0.0013];

% Re 175k
% Fully closed wing [angle of attack(rad), Drag coefficient CD, Lift coefficient CL, Standard deviation on CD, Standard deviation on CL] 
%Wind tunnel tests
Morphing_fully_closed_Re175k(1,:)=[   -0.1047    0.0248   -0.0808    0.0008    0.0075];
Morphing_fully_closed_Re175k(2,:)=[   -0.0873    0.0186   -0.0209    0.0009    0.0077];
Morphing_fully_closed_Re175k(3,:)=[   -0.0698    0.0156    0.0354    0.0011    0.0080];
Morphing_fully_closed_Re175k(4,:)=[   -0.0524    0.0156    0.0817    0.0014    0.0088];
Morphing_fully_closed_Re175k(5,:)=[   -0.0349    0.0153    0.1351    0.0019    0.0095];
Morphing_fully_closed_Re175k(6,:)=[   -0.0175    0.0200    0.1780    0.0012    0.0084];
Morphing_fully_closed_Re175k(7,:)=[         0    0.0210    0.2195    0.0016    0.0070];
Morphing_fully_closed_Re175k(8,:)=[    0.0175    0.0239    0.2711    0.0015    0.0085];
Morphing_fully_closed_Re175k(9,:)=[    0.0349    0.0276    0.3157    0.0013    0.0067];
Morphing_fully_closed_Re175k(10,:)=[    0.0698    0.0386    0.4195    0.0016    0.0071];
Morphing_fully_closed_Re175k(11,:)=[    0.1047    0.0528    0.5267    0.0020    0.0075];
Morphing_fully_closed_Re175k(12,:)=[    0.1396    0.0682    0.6075    0.0022    0.0073];

%% Figure 6b, CFD: Roll torque coefficient C_{l} function of lift coefficient CL

% Aileron deflection delta = 20deg [CL,C_{l ail}] 
%CFD
Aileron_C_l_ail_delta20deg(1,:)=[    0    0.1037];
Aileron_C_l_ail_delta20deg(2,:)=[    0.1000    0.1037];
Aileron_C_l_ail_delta20deg(3,:)=[    0.2000    0.1037];
Aileron_C_l_ail_delta20deg(4,:)=[    0.3000    0.1037];
Aileron_C_l_ail_delta20deg(5,:)=[    0.4000    0.1037];
Aileron_C_l_ail_delta20deg(6,:)=[    0.5000    0.1037];
Aileron_C_l_ail_delta20deg(7,:)=[    0.6000    0.1037];
Aileron_C_l_ail_delta20deg(8,:)=[    0.7000    0.1037];
Aileron_C_l_ail_delta20deg(9,:)=[    0.8000    0.1037];
Aileron_C_l_ail_delta20deg(10,:)=[    0.9000    0.1037];
Aileron_C_l_ail_delta20deg(11,:)=[    1.0000    0.1037];  
% Aileron deflection delta = 15deg [CL,C_{l l ail}] 
%CFD
Aileron_C_l_ail_delta15deg(1,:)=[    0    0.0778];
Aileron_C_l_ail_delta15deg(2,:)=[    0.1000    0.0778];
Aileron_C_l_ail_delta15deg(3,:)=[    0.2000    0.0778];
Aileron_C_l_ail_delta15deg(4,:)=[    0.3000    0.0778];
Aileron_C_l_ail_delta15deg(5,:)=[    0.4000    0.0778];
Aileron_C_l_ail_delta15deg(6,:)=[    0.5000    0.0778];
Aileron_C_l_ail_delta15deg(7,:)=[    0.6000    0.0778];
Aileron_C_l_ail_delta15deg(8,:)=[    0.7000    0.0778];
Aileron_C_l_ail_delta15deg(9,:)=[    0.8000    0.0778];
Aileron_C_l_ail_delta15deg(10,:)=[    0.9000    0.0778];
Aileron_C_l_ail_delta15deg(11,:)=[    1.0000    0.0778];
    
% Asymmetric morphing folding angle alpha_fol = 52deg [CL,C_{l morph}] 
%CFD
Morphing_C_l_morph_alpha_fol52deg(1,:)=[         0    0.0013];
Morphing_C_l_morph_alpha_fol52deg(2,:)=[    0.1000    0.0113];
Morphing_C_l_morph_alpha_fol52deg(3,:)=[    0.2000    0.0222];
Morphing_C_l_morph_alpha_fol52deg(4,:)=[    0.3000    0.0340];
Morphing_C_l_morph_alpha_fol52deg(5,:)=[    0.4000    0.0465];
Morphing_C_l_morph_alpha_fol52deg(6,:)=[    0.5000    0.0599];
Morphing_C_l_morph_alpha_fol52deg(7,:)=[    0.6000    0.0741];
Morphing_C_l_morph_alpha_fol52deg(8,:)=[    0.7000    0.0892];
Morphing_C_l_morph_alpha_fol52deg(9,:)=[    0.8000    0.1051];
Morphing_C_l_morph_alpha_fol52deg(10,:)=[    0.9000    0.1218];
Morphing_C_l_morph_alpha_fol52deg(11,:)=[    1.0000    0.1394];   
% Asymmetric morphing folding angle alpha_fol = 52deg [CL,C_{l morph}] 
%CFD
Morphing_C_l_morph_alpha_fol38deg(1,:)=[         0    0.0007];
Morphing_C_l_morph_alpha_fol38deg(2,:)=[    0.1000    0.0067];
Morphing_C_l_morph_alpha_fol38deg(3,:)=[    0.2000    0.0131];
Morphing_C_l_morph_alpha_fol38deg(4,:)=[    0.3000    0.0200];
Morphing_C_l_morph_alpha_fol38deg(5,:)=[    0.4000    0.0274];
Morphing_C_l_morph_alpha_fol38deg(6,:)=[    0.5000    0.0352];
Morphing_C_l_morph_alpha_fol38deg(7,:)=[    0.6000    0.0436];
Morphing_C_l_morph_alpha_fol38deg(8,:)=[   0.7000    0.0525];
Morphing_C_l_morph_alpha_fol38deg(9,:)=[    0.8000    0.0618];
Morphing_C_l_morph_alpha_fol38deg(10,:)=[    0.9000    0.0716];
Morphing_C_l_morph_alpha_fol38deg(11,:)=[    1.0000    0.0820];

%% Figure 7a, Modelling: [time[s],Roll rate[deg/s]:Ailerons delta=20 deg, Roll rate[deg/s]: Morphing, alfa_fol=52 deg, n=0, Roll rate[deg/s]: Morphing, alfa_fol=52 deg, n=4, Roll rate[deg/s], Morphing, alfa_fol=38 deg, n=4]

%[[time.signals.values],[roll_rate_ailerons.signals.values*57.294],[roll_rate_mor(1,:)*57.294]',[roll_rate_mor(2,:)*57.294]',[roll_rate_mor(3,:)*57.294]']
Roll_rate(1,:)=[       0         0         0         0         0];
Roll_rate(2,:)=[    0.0000         0         0         0         0];
Roll_rate(3,:)=[    0.0152    9.9265    4.4134    3.4843    2.6036];
Roll_rate(4,:)=[    0.0305   35.7841   15.9101   12.5606    9.3858];
Roll_rate(5,:)=[    0.0500   85.1021   37.8375   29.8717   22.3214];
Roll_rate(6,:)=[    0.0500   85.1021   37.8375   29.8717   22.3214];
Roll_rate(7,:)=[    0.0500   85.1021   37.8375   29.8717   22.3214];
Roll_rate(8,:)=[    0.0700  131.5578   65.8557   51.9913   38.8501];
Roll_rate(9,:)=[    0.0900  161.2913   97.4983   76.9724   57.5170];
Roll_rate(10,:)=[    0.1100  180.3220  131.4608  103.7849   77.5524];
Roll_rate(11,:)=[    0.1300  192.5024  166.9081  131.7696   98.4638];
Roll_rate(12,:)=[    0.1500  200.2983  203.3057  160.5045  119.9357];
Roll_rate(13,:)=[    0.1500  200.2983  203.3057  189.7196  119.9357];
Roll_rate(14,:)=[    0.1700  205.2880  232.9482  219.2421  137.4227];
Roll_rate(15,:)=[    0.1900  208.4816  251.9205  219.2421  148.6150];
Roll_rate(16,:)=[    0.2100  210.5257  264.0636  243.1481  155.7785];
Roll_rate(17,:)=[    0.2300  211.8340  271.8357  258.4489  160.3635];
Roll_rate(18,:)=[    0.2500  212.6713  276.8101  268.2420  163.2980];
Roll_rate(19,:)=[    0.2700  213.2072  279.9939  274.5100  165.1763];
Roll_rate(20,:)=[    0.2900  213.5503  282.0317  278.5218  166.3784];
Roll_rate(21,:)=[    0.3100  213.7698  283.3360  281.0895  167.1478];
Roll_rate(22,:)=[    0.3300  213.9103  284.1707  282.7329  167.6403];
Roll_rate(23,:)=[    0.3500  214.0003  284.7050  283.7848  167.9555];
Roll_rate(24,:)=[    0.3700  214.0578  285.0470  284.4580  168.1572];
Roll_rate(25,:)=[    0.3900  214.0947  285.2659  284.8889  168.2863];
Roll_rate(26,:)=[    0.4100  214.1182  285.4060  285.1647  168.3690];
Roll_rate(27,:)=[    0.4300  214.1333  285.4956  285.3412  168.4219];
Roll_rate(28,:)=[    0.4500  214.1430  285.5530  285.4542  168.4557];
Roll_rate(29,:)=[    0.4700  214.1492  285.5897  285.5265  168.4774];
Roll_rate(30,:)=[    0.4900  214.1531  285.6133  285.5728  168.4913];
Roll_rate(31,:)=[    0.5100  214.1557  285.6283  285.6024  168.5002];
Roll_rate(32,:)=[    0.5300  214.1573  285.6379  285.6213  168.5058];
Roll_rate(33,:)=[    0.5500  214.1583  285.6441  285.6335  168.5095];
Roll_rate(34,:)=[    0.5700  214.1590  285.6480  285.6412  168.5118];
Roll_rate(35,:)=[    0.5900  214.1594  285.6506  285.6462  168.5133];
Roll_rate(36,:)=[    0.6100  214.1597  285.6522  285.6494  168.5142];
Roll_rate(37,:)=[    0.6300  214.1599  285.6532  285.6514  168.5148];
Roll_rate(38,:)=[    0.6500  214.1600  285.6539  285.6527  168.5152];
Roll_rate(39,:)=[    0.6700  214.1600  285.6543  285.6536  168.5155];
Roll_rate(40,:)=[    0.6900  214.1601  285.6546  285.6541  168.5156];
Roll_rate(41,:)=[    0.7100  214.1601  285.6547  285.6544  168.5158];
Roll_rate(42,:)=[    0.7300  214.1601  285.6549  285.6547  168.5158];
Roll_rate(43,:)=[    0.7500  214.1602  285.6549  285.6548  168.5159];
Roll_rate(44,:)=[    0.7700  214.1602  285.6550  285.6549  168.5159];
Roll_rate(45,:)=[    0.7900  214.1602  285.6550  285.6550  168.5159];
Roll_rate(46,:)=[    0.8100  214.1602  285.6550  285.6550  168.5159];
Roll_rate(47,:)=[    0.8300  214.1602  285.6550  285.6550  168.5159];
Roll_rate(48,:)=[    0.8500  214.1602  285.6550  285.6550  168.5159];
Roll_rate(49,:)=[    0.8700  214.1602  285.6550  285.6550  168.5159];
Roll_rate(50,:)=[    0.8900  214.1602  285.6551  285.6550  168.5159];
Roll_rate(51,:)=[    0.9100  214.1602  285.6551  285.6551  168.5159];
Roll_rate(52,:)=[    0.9300  214.1602  285.6551  285.6551  168.5159];
Roll_rate(53,:)=[    0.9500  214.1602  285.6551  285.6551  168.5159];
Roll_rate(54,:)=[    0.9700  214.1602  285.6551  285.6551  168.5159];
Roll_rate(55,:)=[    0.9900  214.1602  285.6551  285.6551  168.5159];
Roll_rate(56,:)=[    1.0000  214.1602  285.6551  285.6551  168.5159];

%% Figure 7b, Modelling: [time[s], Bank angle[deg]:Ailerons delta=20 deg, Bank angle[deg]: Morphing, alfa_fol=52 deg, n=0, Bank angle[deg]: Morphing, alfa_fol=52 deg, n=4, Bank angle[deg], Morphing, alfa_fol=38 deg, n=4]
%[[time.signals.values],[bank_angle_ailerons.signals.values*57.294],[bank_angle_mor(1,:)*57.294]',[bank_angle_mor(2,:)*57.294]',[bank_angle_mor(3,:)*57.294]']
Bank_angle(1,:)=[         0         0         0         0         0];
Bank_angle(2,:)=[    0.0000         0         0         0         0];
Bank_angle(3,:)=[    0.0152    0.0518    0.0230    0.0182    0.0136];
Bank_angle(4,:)=[    0.0305    0.3829    0.1702    0.1344    0.1004];
Bank_angle(5,:)=[    0.0500    1.5397    0.6846    0.5405    0.4039];
Bank_angle(6,:)=[    0.0500    1.5397    0.6846    0.5405    0.4039];
Bank_angle(7,:)=[    0.0500    1.5397    0.6846    0.5405    0.4039];
Bank_angle(8,:)=[    0.0700    3.7408    1.7140    1.3532    1.0112];
Bank_angle(9,:)=[    0.0900    6.6913    3.3428    2.6391    1.9720];
Bank_angle(10,:)=[    0.1100   10.1216    5.6293    4.4442    3.3209];
Bank_angle(11,:)=[    0.1300   13.8588    8.6111    6.7982    5.0799];
Bank_angle(12,:)=[    0.1500   17.7926   12.3120    9.7200    7.2632];
Bank_angle(13,:)=[    0.1500   17.7926   12.3120   13.2216    7.2632];
Bank_angle(14,:)=[    0.1700   21.8522   16.6965   17.3108    9.8497];
Bank_angle(15,:)=[    0.1900   25.9923   21.5592   17.3108   12.7184];
Bank_angle(16,:)=[    0.2100   30.1839   26.7281   21.9524   15.7676];
Bank_angle(17,:)=[    0.2300   34.4084   32.0928   26.9797   18.9325];
Bank_angle(18,:)=[    0.2500   38.6541   37.5830   32.2539   22.1713];
Bank_angle(19,:)=[    0.2700   42.9133   43.1534   37.6861   25.4574];
Bank_angle(20,:)=[    0.2900   47.1811   48.7752   43.2194   28.7738];
Bank_angle(21,:)=[    0.3100   51.4545   54.4298   48.8174   32.1097];
Bank_angle(22,:)=[    0.3300   55.7314   60.1055   54.4568   35.4579];
Bank_angle(23,:)=[    0.3500   60.0105   65.7946   60.1228   38.8141];
Bank_angle(24,:)=[    0.3700   64.2912   71.4924   65.8057   42.1754];
Bank_angle(25,:)=[    0.3900   68.5727   77.1957   71.4995   45.5399];
Bank_angle(26,:)=[    0.4100   72.8549   82.9025   77.2002   48.9065];
Bank_angle(27,:)=[    0.4300   77.1374   88.6116   82.9054   52.2745];
Bank_angle(28,:)=[    0.4500   81.4202   94.3221   88.6135   55.6433];
Bank_angle(29,:)=[    0.4700   85.7031  100.0336   94.3233   59.0126];
Bank_angle(30,:)=[    0.4900   89.9861  105.7456  100.0344   62.3823];
Bank_angle(31,:)=[    0.5100   94.2692  111.4581  105.7461   65.7522];
Bank_angle(32,:)=[    0.5300   98.5523  117.1707  111.4584   69.1223];
Bank_angle(33,:)=[    0.5500  102.8355  122.8836  117.1709   72.4925];
Bank_angle(34,:)=[    0.5700  107.1187  128.5965  122.8837   75.8627];

%% Figure 8 Wind tunnel: [Roll torque coefficient C_{l morph}, function of lift coefficient CL, standard deviation on C_{l morph}, standard deviation on CL]

% Morphing, alfa_fol=52 deg, V=6.9m/s [Roll torque coefficient C_{l morph},function of lift coefficient CL, standard deviation on C_{l morph}, standard deviation on CL]
WT_Morphing_C_l_morph_alpha_fol52deg_V6_9m_s(1,:)=[    0.0047    0.0689    0.0022    0.0247];
WT_Morphing_C_l_morph_alpha_fol52deg_V6_9m_s(2,:)=[    0.0149    0.1637    0.0024    0.0260];
WT_Morphing_C_l_morph_alpha_fol52deg_V6_9m_s(3,:)=[    0.0241    0.2587    0.0021    0.0221];
WT_Morphing_C_l_morph_alpha_fol52deg_V6_9m_s(4,:)=[    0.0346    0.3560    0.0028    0.0227];
WT_Morphing_C_l_morph_alpha_fol52deg_V6_9m_s(5,:)=[    0.0435    0.4460    0.0024    0.0201];
WT_Morphing_C_l_morph_alpha_fol52deg_V6_9m_s(6,:)=[    0.0558    0.5418    0.0027    0.0221];
WT_Morphing_C_l_morph_alpha_fol52deg_V6_9m_s(7,:)=[    0.0681    0.6430    0.0028    0.0227];
WT_Morphing_C_l_morph_alpha_fol52deg_V6_9m_s(8,:)=[    0.0786    0.7530    0.0028    0.0318];
WT_Morphing_C_l_morph_alpha_fol52deg_V6_9m_s(9,:)=[   0.0879    0.8503    0.0034    0.0377];
WT_Morphing_C_l_morph_alpha_fol52deg_V6_9m_s(10,:)=[    0.0941    0.9216    0.0043    0.1098];
% Morphing, alfa_fol=52 deg, V=12m/s [Roll torque coefficient C_{l morph},function of lift coefficient CL, standard deviation on C_{l morph}, standard deviation on CL]
WT_Morphing_C_l_morph_alpha_fol52deg_V12m_s(1,:)=[     0.0056    0.0754    0.0070    0.0747];
WT_Morphing_C_l_morph_alpha_fol52deg_V12m_s(2,:)=[     0.0138    0.1765    0.0075    0.0793];
WT_Morphing_C_l_morph_alpha_fol52deg_V12m_s(3,:)=[     0.0231    0.2762    0.0075    0.0722];
WT_Morphing_C_l_morph_alpha_fol52deg_V12m_s(4,:)=[     0.0343    0.3783    0.0076    0.0786];
WT_Morphing_C_l_morph_alpha_fol52deg_V12m_s(5,:)=[     0.0454    0.4773    0.0081    0.0722];
WT_Morphing_C_l_morph_alpha_fol52deg_V12m_s(6,:)=[     0.0586    0.5846    0.0084    0.0832];
WT_Morphing_C_l_morph_alpha_fol52deg_V12m_s(7,:)=[     0.0717    0.6928    0.0085    0.0598];
WT_Morphing_C_l_morph_alpha_fol52deg_V12m_s(8,:)=[     0.0825    0.7909    0.0075    0.0657];
WT_Morphing_C_l_morph_alpha_fol52deg_V12m_s(9,:)=[     0.0928    0.8890    0.0066    0.0735];
WT_Morphing_C_l_morph_alpha_fol52deg_V12m_s(10,:)=[     0.1019    0.9646    0.0084    0.1118];
WT_Morphing_C_l_morph_alpha_fol52deg_V12m_s(11,:)=[     0.1098    1.0063    0.0096    0.1859];   
% Morphing, alfa_fol=38 deg, V=6.9m/s [Roll torque coefficient C_{l morph},function of lift coefficient CL, standard deviation on C_{l morph}, standard deviation on CL]
WT_Morphing_C_l_morph_alpha_fol38deg_V6_9m_s(1,:)=[    0.0065    0.0601    0.0021    0.0227];
WT_Morphing_C_l_morph_alpha_fol38deg_V6_9m_s(2,:)=[    0.0196    0.2767    0.0019    0.0208];
WT_Morphing_C_l_morph_alpha_fol38deg_V6_9m_s(3,:)=[    0.0301    0.4902    0.0028    0.0201];
WT_Morphing_C_l_morph_alpha_fol38deg_V6_9m_s(4,:)=[    0.0458    0.7434    0.0025    0.0253];
WT_Morphing_C_l_morph_alpha_fol38deg_V6_9m_s(5,:)=[    0.0557    0.9539    0.0037    0.0364];

%% Figure 9, Flight tests
%Figure 9a [time[s], Servo right command, Servo left command, Bank angle[deg], X[m], Y[m], Height[m]]
Flight_test_data(1,:)=[  141.2500         0         0  -35.0066   44.1235   67.9200   38.2294];
Flight_test_data(2,:)=[  141.3000         0         0  -34.8348   44.1235   67.9200   38.2294];
Flight_test_data(3,:)=[  141.3500         0         0  -34.8920   41.9996   67.0193   38.1954];
Flight_test_data(4,:)=[  141.4000         0         0  -35.4650   41.9996   67.0193   38.1954];
Flight_test_data(5,:)=[  141.4500         0         0  -36.0952   41.9996   67.0193   38.1954];
Flight_test_data(6,:)=[  141.5000    0.0870         0  -36.6682   41.9996   67.0193   38.1954];
Flight_test_data(7,:)=[  141.5500    0.1904         0  -37.0119   39.4532   65.4291   38.1751];
Flight_test_data(8,:)=[  141.6000    0.2261         0  -36.7827   39.4532   65.4291   38.1751];
Flight_test_data(9,:)=[  141.6500    0.2261         0  -35.5796   39.4532   65.4291   38.1751];
Flight_test_data(10,:)=[  141.7000    0.2609         0  -34.2618   39.4532   65.4291   38.1751];
Flight_test_data(11,:)=[  141.7500    0.2530         0  -33.5170   39.4532   65.4291   38.1751];
Flight_test_data(12,:)=[  141.8000    0.2530         0  -32.3711   39.4532   65.4291   38.1751];
Flight_test_data(13,:)=[  141.8500    0.3287         0  -30.8815   36.9067   63.4720   38.1160];
Flight_test_data(14,:)=[  141.9000    0.2774         0  -29.5064   36.9067   63.4720   38.1160];
Flight_test_data(15,:)=[  141.9500    0.2339         0  -27.9022   36.9067   63.4720   38.1160];
Flight_test_data(16,:)=[  142.0000    0.1861         0  -25.9542   36.9067   63.4720   38.1160];
Flight_test_data(17,:)=[  142.0500    0.3243         0  -23.9489   34.7829   60.9256   38.0441];
Flight_test_data(18,:)=[  142.1000    0.2852         0  -22.3447   34.7829   60.9256   38.0441];
Flight_test_data(19,:)=[  142.1500    0.2496         0  -20.7977   34.7829   60.9256   38.0441];
Flight_test_data(20,:)=[  142.2000    0.2530         0  -18.7924   34.7829   60.9256   38.0441];
Flight_test_data(21,:)=[  142.2500    0.2496         0  -16.1569   34.7829   60.9256   38.0441];
Flight_test_data(22,:)=[  142.3000    0.2061         0  -12.4901   34.7829   60.9256   38.0441];
Flight_test_data(23,:)=[  142.3500    0.2339         0   -9.1670   32.2364   58.0122   37.9282];
Flight_test_data(24,:)=[  142.4000    0.2609         0   -6.8753   32.2364   58.0122   37.9282];
Flight_test_data(25,:)=[  142.4500    0.2609         0   -6.3596   32.2364   58.0122   37.9282];
Flight_test_data(26,:)=[  142.5000    0.2809         0   -6.5888   32.2364   58.0122   37.9282];
Flight_test_data(27,:)=[  142.5500    0.2930         0   -6.8180   30.1236   54.7763   37.8173];
Flight_test_data(28,:)=[  142.6000    0.3043         0   -6.7034   30.1236   54.7763   37.8173];
Flight_test_data(29,:)=[  142.6500    0.2887         0   -6.4742   30.1236   54.7763   37.8173];
Flight_test_data(30,:)=[  142.7000    0.3522         0   -6.3596   30.1236   54.7763   37.8173];
Flight_test_data(31,:)=[  142.7500    0.3643         0   -6.1305   30.1236   54.7763   37.8173];
Flight_test_data(32,:)=[  142.8000    0.3800         0   -5.5002   30.1236   54.7763   37.8173];
Flight_test_data(33,:)=[  142.8500    0.4157         0   -4.6981   27.9998   51.2736   37.7043];
Flight_test_data(34,:)=[  142.9000    0.4983         0   -3.6668   27.9998   51.2736   37.7043];
Flight_test_data(35,:)=[  142.9500    0.6052         0   -2.4636   27.9998   51.2736   37.7043];
Flight_test_data(36,:)=[  143.0000    0.6330         0   -1.3751   27.9998   51.2736   37.7043];
Flight_test_data(37,:)=[  143.0500    0.6252         0   -0.4584   25.8759   47.4595   37.6452];
Flight_test_data(38,:)=[  143.1000    0.6052         0    0.8021   25.8759   47.4595   37.6452];
Flight_test_data(39,:)=[  143.1500    0.6087         0    2.0053   25.8759   47.4595   37.6452];
Flight_test_data(40,:)=[  143.2000    0.6252         0    2.6355   25.8759   47.4595   37.6452];
Flight_test_data(41,:)=[  143.2500    0.6409         0    2.4636   25.8759   47.4595   37.6452];
Flight_test_data(42,:)=[  143.3000    0.6443         0    2.8074   25.8759   47.4595   37.6452];
Flight_test_data(43,:)=[  143.3500    0.6922         0    3.6095   23.3294   43.4230   37.6070];
Flight_test_data(44,:)=[  143.4000    0.7357         0    4.4689   23.3294   43.4230   37.6070];
Flight_test_data(45,:)=[  143.4500    0.7713         0    5.6721   23.3294   43.4230   37.6070];
Flight_test_data(46,:)=[  143.5000    0.8539         0    7.7920   23.3294   43.4230   37.6070];
Flight_test_data(47,:)=[  143.5500    0.8809         0   10.3702   21.6392   39.5088   37.5543];
Flight_test_data(48,:)=[  143.6000    0.8696         0   13.1203   21.6392   39.5088   37.5543];
Flight_test_data(49,:)=[  143.6500    0.9122         0   15.2975   21.6392   39.5088   37.5543];
Flight_test_data(50,:)=[  143.7000    0.9087         0   17.2455   21.6392   39.5088   37.5543];
Flight_test_data(51,:)=[  143.7500    0.9878         0   18.6778   21.6392   39.5088   37.5543];
Flight_test_data(52,:)=[  143.8000    0.9991         0   19.9956   21.6392   39.5088   37.5543];
Flight_test_data(53,:)=[  143.8500    0.9878         0   21.0842   19.5153   35.5279   37.5946];
Flight_test_data(54,:)=[  143.9000    0.9722         0   22.4020   19.5153   35.5279   37.5946];
Flight_test_data(55,:)=[  143.9500    0.9800         0   24.0062   19.5153   35.5279   37.5946];
Flight_test_data(56,:)=[  144.0000    0.9835         0   25.7823   19.5153   35.5279   37.5946];
Flight_test_data(57,:)=[  144.0500    0.9800         0   27.4438   17.8140   31.7583   37.6147];
Flight_test_data(58,:)=[  144.1000    0.9643         0   29.5637   17.8140   31.7583   37.6147];
Flight_test_data(59,:)=[  144.1500    0.9643         0   31.9128   17.8140   31.7583   37.6147];
Flight_test_data(60,:)=[  144.2000    0.9835         0   33.8608   17.8140   31.7583   37.6147];
Flight_test_data(61,:)=[  144.2500    0.9800         0   35.2358   17.8140   31.7583   37.6147];
Flight_test_data(62,:)=[  144.3000    0.9522         0   36.6682   17.8140   31.7583   37.6147];
Flight_test_data(63,:)=[  144.3500    0.9643         0   37.9286   15.7012   28.1554   37.6527];
Flight_test_data(64,:)=[  144.4000    0.9643         0   38.9599   15.7012   28.1554   37.6527];
Flight_test_data(65,:)=[  144.4500    0.9165         0   39.5902   15.7012   28.1554   37.6527];
Flight_test_data(66,:)=[  144.5000    0.8809         0   40.1631   15.7012   28.1554   37.6527];
Flight_test_data(67,:)=[  144.5500    0.8261         0   40.3923   13.1548   24.8640   37.6711];
Flight_test_data(68,:)=[  144.6000    0.6330         0   40.9652   13.1548   24.8640   37.6711];
Flight_test_data(69,:)=[  144.6500    0.6252         0   41.7100   13.1548   24.8640   37.6711];
Flight_test_data(70,:)=[  144.7000    0.5304         0   42.2257   13.1548   24.8640   37.6711];
Flight_test_data(71,:)=[  144.7500    0.5261         0   42.3976   13.1548   24.8640   37.6711];
Flight_test_data(72,:)=[  144.8000    0.5061         0   42.2830   13.1548   24.8640   37.6711];
Flight_test_data(73,:)=[  144.8500    0.4826         0   42.2257   11.0309   22.1174   37.6527];
Flight_test_data(74,:)=[  144.9000    0.5061         0   41.6527   11.0309   22.1174   37.6527];
Flight_test_data(75,:)=[  144.9500    0.5304         0   40.1058   11.0309   22.1174   37.6527];
Flight_test_data(76,:)=[  145.0000    0.6365         0   37.9286   11.0309   22.1174   37.6527];
Flight_test_data(77,:)=[  145.0500    0.6365         0   36.0379    8.9070   19.9935   37.6521];
Flight_test_data(78,:)=[  145.1000    0.6443         0   35.1785    8.9070   19.9935   37.6521];
Flight_test_data(79,:)=[  145.1500    0.7235         0   35.2931    8.9070   19.9935   37.6521];
Flight_test_data(80,:)=[  145.2000    0.7157         0   35.9806    8.9070   19.9935   37.6521];
Flight_test_data(81,:)=[  145.2500    0.7391         0   37.0119    8.9070   19.9935   37.6521];
Flight_test_data(82,:)=[  145.3000    0.7591         0   38.5589    8.9070   19.9935   37.6521];
Flight_test_data(83,:)=[  145.3500    0.7948         0   39.9912    5.9380   18.7147   37.6837];
Flight_test_data(84,:)=[  145.4000    0.7991         0   41.5381    5.9380   18.7147   37.6837];
Flight_test_data(85,:)=[  145.4500    0.8104         0   42.8559    5.9380   18.7147   37.6837];
Flight_test_data(86,:)=[  145.5000    0.8148         0   43.9445    5.9380   18.7147   37.6837];
Flight_test_data(87,:)=[  145.5500    0.7913         0   44.5747    2.9690   18.4033   37.7146];
Flight_test_data(88,:)=[  145.6000    0.7557         0   45.2050    2.9690   18.4033   37.7146];
Flight_test_data(89,:)=[  145.6500    0.7357         0   45.7206    2.9690   18.4033   37.7146];
Flight_test_data(90,:)=[  145.7000    0.6522         0   46.2936    2.9690   18.4033   37.7146];
Flight_test_data(91,:)=[  145.7500    0.6252         0   46.7519    2.9690   18.4033   37.7146];
Flight_test_data(92,:)=[  145.8000    0.6174         0   47.0384    2.9690   18.4033   37.7146];
Flight_test_data(93,:)=[  145.8500    0.6052         0   46.9811    0.4226   18.9816   37.7185];
Flight_test_data(94,:)=[  145.9000    0.5896         0   46.8665    0.4226   18.9816   37.7185];
Flight_test_data(95,:)=[  145.9500    0.5739         0   46.8092    0.4226   18.9816   37.7185];
Flight_test_data(96,:)=[  146.0000    0.5652         0   46.9238    0.4226   18.9816   37.7185];
Flight_test_data(97,:)=[  146.0500    0.4870         0   46.9811   -2.1128   20.4716   37.7316];
Flight_test_data(98,:)=[  146.1000    0.2417         0   47.2103   -2.1128   20.4716   37.7316];
Flight_test_data(99,:)=[ 146.1500    0.0791         0   47.4967   -2.1128   20.4716   37.7316];
Flight_test_data(100,:)=[  146.2000         0         0   47.7832   -2.1128   20.4716   37.7316];
Flight_test_data(101,:)=[  146.2500         0         0   48.0124   -2.1128   20.4716   37.7316];
Flight_test_data(102,:)=[  146.3000         0         0   48.0697   -2.1128   20.4716   37.7316];
Flight_test_data(103,:)=[  146.3500         0         0   48.2415   -3.8141   22.9069   37.7788];
Flight_test_data(104,:)=[  146.4000         0         0   48.0697   -3.8141   22.9069   37.7788];
Flight_test_data(105,:)=[  146.4500         0         0   47.7259   -3.8141   22.9069   37.7788];
Flight_test_data(106,:)=[  146.5000         0         0   47.6686   -3.8141   22.9069   37.7788];
Flight_test_data(107,:)=[  146.5500         0         0   47.8405   -4.6592   26.1983   37.7735];
Flight_test_data(108,:)=[  146.6000         0    0.0867   47.6113   -4.6592   26.1983   37.7735];
Flight_test_data(109,:)=[  146.6500         0    0.1733   47.1530   -4.6592   26.1983   37.7735];
Flight_test_data(110,:)=[  146.7000         0    0.2295   46.9238   -4.6592   26.1983   37.7735];
Flight_test_data(111,:)=[  146.7500         0    0.2000   46.4654   -4.6592   26.1983   37.7735];
Flight_test_data(112,:)=[  146.8000         0    0.2000   45.1477   -4.6592   26.1983   37.7735];
Flight_test_data(113,:)=[  146.8500         0    0.2171   43.4861   -5.0818   29.9012   37.7819];
Flight_test_data(114,:)=[  146.9000         0    0.2000   41.5954   -5.0818   29.9012   37.7819];
Flight_test_data(115,:)=[  146.9500         0    0.1819   39.5902   -5.0818   29.9012   37.7819];
Flight_test_data(116,:)=[  147.0000         0    0.1562   37.2984   -5.0818   29.9012   37.7819];
Flight_test_data(117,:)=[  147.0500         0    0.1562   35.9233   -4.6592   33.8265   37.7535];
Flight_test_data(118,:)=[  147.1000         0    0.1562   35.5796   -4.6592   33.8265   37.7535];
Flight_test_data(119,:)=[  147.1500         0    0.1524   36.0379   -4.6592   33.8265   37.7535];
Flight_test_data(120,:)=[  147.2000         0    0.1048   36.8973   -4.6592   33.8265   37.7535];
Flight_test_data(121,:)=[  147.2500         0    0.1257   37.8140   -4.6592   33.8265   37.7535];
Flight_test_data(122,:)=[  147.3000         0    0.1257   38.5589   -4.6592   33.8265   37.7535];
Flight_test_data(123,:)=[  147.3500         0    0.1429   39.1318   -3.3916   37.4850   37.7298];
Flight_test_data(124,:)=[  147.4000         0    0.1819   39.6474   -3.3916   37.4850   37.7298];
Flight_test_data(125,:)=[  147.4500         0    0.2952   39.9339   -3.3916   37.4850   37.7298];
Flight_test_data(126,:)=[  147.5000         0    0.3076   39.9912   -3.3916   37.4850   37.7298];
Flight_test_data(127,:)=[  147.5500         0    0.3333   39.8766   -1.6902   40.5652   37.7178];
Flight_test_data(128,:)=[  147.6000         0    0.4029   39.8766   -1.6902   40.5652   37.7178];
Flight_test_data(129,:)=[  147.6500         0    0.4724   39.8193   -1.6902   40.5652   37.7178];
Flight_test_data(130,:)=[  147.7000         0    0.4114   39.8193   -1.6902   40.5652   37.7178];
Flight_test_data(131,:)=[  147.7500         0    0.4286   39.7620   -1.6902   40.5652   37.7178];
Flight_test_data(132,:)=[  147.8000         0    0.4286   39.7620   -1.6902   40.5652   37.7178];
Flight_test_data(133,:)=[  147.8500         0    0.4381   39.5329    0.8562   42.9003   37.6806];
Flight_test_data(134,:)=[  147.9000         0    0.4810   39.1891    0.8562   42.9003   37.6806];
Flight_test_data(135,:)=[  147.9500         0    0.5590   39.2464    0.8562   42.9003   37.6806];
Flight_test_data(136,:)=[  148.0000         0    0.5590   39.7047    0.8562   42.9003   37.6806];
Flight_test_data(137,:)=[  148.0500         0    0.5762   40.1058    3.8252   44.4905   37.6328];
Flight_test_data(138,:)=[  148.1000         0    0.5762   40.6214    3.8252   44.4905   37.6328];
Flight_test_data(139,:)=[  148.1500         0    0.6067   41.1371    3.8252   44.4905   37.6328];
Flight_test_data(140,:)=[  148.2000         0    0.6800   41.4236    3.8252   44.4905   37.6328];
Flight_test_data(141,:)=[ 148.2500         0    0.6800   41.5954    3.8252   44.4905   37.6328];
Flight_test_data(142,:)=[  148.3000         0    0.7019   41.0798    3.8252   44.4905   37.6328];
Flight_test_data(143,:)=[  148.3500         0    0.7533   40.2777    6.7942   45.2355   37.5876];
Flight_test_data(144,:)=[  148.4000         0    0.7448   39.3610    6.7942   45.2355   37.5876];
Flight_test_data(145,:)=[  148.4500         0    0.7238   38.2151    6.7942   45.2355   37.5876];
Flight_test_data(146,:)=[  148.5000         0    0.7448   37.4130    6.7942   45.2355   37.5876];
Flight_test_data(147,:)=[  148.5500         0    0.7362   36.5536   10.1858   45.1799   37.5225];
Flight_test_data(148,:)=[  148.6000         0    0.7410   35.6369   10.1858   45.1799   37.5225];
Flight_test_data(149,:)=[  148.6500         0    0.7276   34.6056   10.1858   45.1799   37.5225];
Flight_test_data(150,:)=[  148.7000         0    0.8095   34.0326   10.1858   45.1799   37.5225];
Flight_test_data(151,:)=[  148.7500         0    0.8190   33.9180   10.1858   45.1799   37.5225];
Flight_test_data(152,:)=[  148.8000         0    0.8057   33.5170   10.1858   45.1799   37.5225];
Flight_test_data(153,:)=[  148.8500         0    0.9819   32.4284   13.1548   44.3237   37.4462];
Flight_test_data(154,:)=[  148.9000         0    0.9819   31.3971   13.1548   44.3237   37.4462];
Flight_test_data(155,:)=[ 148.9500         0    0.9733   30.1366   13.1548   44.3237   37.4462];
Flight_test_data(156,:)=[  149.0000         0    0.9819   28.8189   13.1548   44.3237   37.4462];
Flight_test_data(157,:)=[  149.0500         0    0.9905   27.5584   16.5463   42.9003   37.3712];
Flight_test_data(158,:)=[  149.1000         0    1.0038   26.0115   16.5463   42.9003   37.3712];
Flight_test_data(159,:)=[  149.1500         0    0.9695   23.7770   16.5463   42.9003   37.3712];
Flight_test_data(160,:)=[  149.2000         0    0.8276   21.5998   16.5463   42.9003   37.3712];
Flight_test_data(161,:)=[  149.2500         0    0.7800   20.2248   16.5463   42.9003   37.3712];
Flight_test_data(162,:)=[  149.3000         0    0.7800   19.5373   16.5463   42.9003   37.3712];
Flight_test_data(163,:)=[  149.3500         0    0.7276   19.1362   19.9379   40.8876   37.2717];
Flight_test_data(164,:)=[  149.4000         0    0.7410   18.6778   19.9379   40.8876   37.2717];
Flight_test_data(165,:)=[  149.4500         0    0.7276   17.9330   19.9379   40.8876   37.2717];
Flight_test_data(166,:)=[  149.5000         0    0.7238   16.9590   19.9379   40.8876   37.2717];
Flight_test_data(167,:)=[  149.5500         0    0.7838   16.0996   22.9069   38.3857   37.1600];
Flight_test_data(168,:)=[  149.6000         0    0.7362   14.6673   22.9069   38.3857   37.1600];
Flight_test_data(169,:)=[  149.6500         0    0.7362   13.4068   22.9069   38.3857   37.1600];
Flight_test_data(170,:)=[  149.7000         0    0.7362   11.6880   22.9069   38.3857   37.1600];
Flight_test_data(171,:)=[  149.7500         0    0.7276   10.0264   22.9069   38.3857   37.1600];
Flight_test_data(172,:)=[  149.8000         0    0.7105    9.3389   22.9069   38.3857   37.1600];
Flight_test_data(173,:)=[  149.8500         0    0.7190    8.5368   26.2984   35.4723   37.0627];
Flight_test_data(174,:)=[  149.9000         0    0.6886    7.0472   26.2984   35.4723   37.0627];
Flight_test_data(175,:)=[  149.9500         0    0.5543    5.6148   26.2984   35.4723   37.0627];
Flight_test_data(176,:)=[  150.0000         0    0.5419    4.5262   26.2984   35.4723   37.0627];
Flight_test_data(177,:)=[  150.0500         0    0.4762    3.7814   29.2674   32.1363   36.9966];
Flight_test_data(178,:)=[  150.1000         0    0.4029    3.4376   29.2674   32.1363   36.9966];
Flight_test_data(179,:)=[  150.1500         0    0.4248    3.3231   29.2674   32.1363   36.9966];
Flight_test_data(180,:)=[  150.2000         0    0.4114    3.4376   29.2674   32.1363   36.9966];
Flight_test_data(181,:)=[  150.2500         0    0.4200    3.9533   29.2674   32.1363   36.9966];
Flight_test_data(182,:)=[  150.3000         0    0.5200    4.4116   29.2674   32.1363   36.9966];
Flight_test_data(183,:)=[  150.3500         0    0.5200    3.9533   32.2364   28.6336   36.9607];
Flight_test_data(184,:)=[  150.4000         0    0.4762    2.4063   32.2364   28.6336   36.9607];
Flight_test_data(185,:)=[  150.4500         0    0.4724    0.4584   32.2364   28.6336   36.9607];
Flight_test_data(186,:)=[  150.5000         0    0.4381   -1.8907   32.2364   28.6336   36.9607];
Flight_test_data(187,:)=[  150.5500         0    0.4114   -3.6095   35.2054   25.0864   36.9429];
Flight_test_data(188,:)=[  150.6000         0    0.4114   -4.6981   35.2054   25.0864   36.9429];
Flight_test_data(189,:)=[  150.6500         0    0.3429   -4.4116   35.2054   25.0864   36.9429];
Flight_test_data(190,:)=[  150.7000         0    0.2905   -2.9793   35.2054   25.0864   36.9429];
Flight_test_data(191,:)=[  150.7500         0    0.2905   -1.7188   35.2054   25.0864   36.9429];
Flight_test_data(192,:)=[  150.8000         0    0.2295   -1.0313   35.2054   25.0864   36.9429];
Flight_test_data(193,:)=[  150.8500         0    0.2086   -1.1459   37.7519   21.6392   36.9538];
Flight_test_data(194,:)=[  150.9000         0    0.1819   -1.9480   37.7519   21.6392   36.9538];
Flight_test_data(195,:)=[  150.9500         0    0.1733   -3.0939   37.7519   21.6392   36.9538];
Flight_test_data(196,:)=[  151.0000         0    0.1733   -4.2398   37.7519   21.6392   36.9538];
Flight_test_data(197,:)=[  151.0500         0    0.1781   -4.6408   39.8757   18.5034   37.0224];
Flight_test_data(198,:)=[  151.1000         0    0.1781   -4.0679   39.8757   18.5034   37.0224];
Flight_test_data(199,:)=[  151.1500         0    0.1429   -3.4949   39.8757   18.5034   37.0224];
Flight_test_data(200,:)=[  151.2000         0    0.1390   -2.8647   39.8757   18.5034   37.0224];
Flight_test_data(201,:)=[  151.2500         0    0.1219   -2.0626   39.8757   18.5034   37.0224];
Flight_test_data(202,:)=[  151.3000         0    0.1219   -0.6302   39.8757   18.5034   37.0224];
Flight_test_data(203,:)=[  151.3500         0    0.0657    0.9167   41.9996   15.8569   37.0945];
Flight_test_data(204,:)=[  151.4000         0         0    2.6355   41.9996   15.8569   37.0945];
Flight_test_data(205,:)=[  151.4500         0         0    4.0679   41.9996   15.8569   37.0945];
Flight_test_data(206,:)=[  151.5000         0         0    5.0992   41.9996   15.8569   37.0945];
Flight_test_data(207,:)=[  151.5500         0         0    5.6148   44.1235   13.6774   37.1967];
Flight_test_data(208,:)=[  151.6000         0         0    5.9013   44.1235   13.6774   37.1967];
Flight_test_data(209,:)=[  151.6500         0         0    6.1878   44.1235   13.6774   37.1967];
Flight_test_data(210,:)=[  151.7000         0         0    6.5888   44.1235   13.6774   37.1967];
Flight_test_data(211,:)=[  151.7500         0         0    6.9326   44.1235   13.6774   37.1967];
Flight_test_data(212,:)=[  151.8000         0         0    7.2190   44.1235   13.6774   37.1967];
Flight_test_data(213,:)=[  151.8500         0         0    7.7347   46.2363   11.7759   37.3097];
Flight_test_data(214,:)=[  151.9000         0         0    8.7660   46.2363   11.7759   37.3097];
Flight_test_data(215,:)=[  151.9500         0         0    9.6254   46.2363   11.7759   37.3097];
Flight_test_data(216,:)=[  152.0000         0         0   10.5421   46.2363   11.7759   37.3097];

%% Figure 11, [W/S, R_min(@ CL_max=0.8,n_max=2), R_min(@CL_max=1.1,n_max=2), R_min(@CL_max=1.4,n_max=2), R_min(@CL_max=1.4,n_max=4)]

Minimum_Turn_Radius_R_min(1,:)=[   15.0000    3.6033    2.6206    2.0590    1.8416];
Minimum_Turn_Radius_R_min(2,:)=[   20.0000    4.8043    3.4941    2.7453    2.4555];
Minimum_Turn_Radius_R_min(3,:)=[   25.0000    6.0054    4.3676    3.4317    3.0694];
Minimum_Turn_Radius_R_min(4,:)=[   30.0000    7.2065    5.2411    4.1180    3.6833];
Minimum_Turn_Radius_R_min(5,:)=[   35.0000    8.4076    6.1146    4.8043    4.2971];
Minimum_Turn_Radius_R_min(6,:)=[   40.0000    9.6087    6.9881    5.4907    4.9110];
Minimum_Turn_Radius_R_min(7,:)=[   45.0000   10.8098    7.8617    6.1770    5.5249];
Minimum_Turn_Radius_R_min(8,:)=[   50.0000   12.0109    8.7352    6.8634    6.1388];
Minimum_Turn_Radius_R_min(9,:)=[   55.0000   13.2120    9.6087    7.5497    6.7526];
Minimum_Turn_Radius_R_min(10,:)=[   60.0000   14.4130   10.4822    8.2360    7.3665];
Minimum_Turn_Radius_R_min(11,:)=[   65.0000   15.6141   11.3557    8.9224    7.9804];
Minimum_Turn_Radius_R_min(12,:)=[   70.0000   16.8152   12.2292    9.6087    8.5943];
Minimum_Turn_Radius_R_min(13,:)=[   75.0000   18.0163   13.1028   10.2950    9.2082];
Minimum_Turn_Radius_R_min(14,:)=[   80.0000   19.2174   13.9763   10.9814    9.8220];
Minimum_Turn_Radius_R_min(15,:)=[   85.0000   20.4185   14.8498   11.6677   10.4359];
Minimum_Turn_Radius_R_min(16,:)=[   90.0000   21.6196   15.7233   12.3540   11.0498];  
